# Supplementary material for: Association of LBX1 Gene Methylation Level with Disease Severity in Patients with Idiopathic Scoliosis: Study on Deep Paravertebral Muscles
Source: Genes (Basel). 2022 Aug 29;13(9):1556. doi: 10.3390/genes13091556 (PMC9498322; doi:10.3390/genes13091556)
Supplement: Supplementary file 1 [file genes-13-01556-s001.zip]

Archive with 2 entries (2 files):
- genes-1837166-supplementary/Additional file 1.pdf
- genes-1837166-supplementary/Additional file 2.pdf
